# Supplementary material for: GTestimate: improving relative gene expression estimation in scRNA-seq using the Good–Turing estimator
Source: Gigascience. 2025 Oct 8;14:giaf084. doi: 10.1093/gigascience/giaf084 (PMC12569601; doi:10.1093/gigascience/giaf084)
Supplement: giaf084_Supplemental_Files [file giaf084_supplemental_files.zip]

Archive with 3 entries (3 files):
- Main_v2_for Supplement.pdf
- pca_dists_supplementary_material.tex
- Suppl_Table_2_primer_design.xlsx
