# Supplementary material for: GTestimate: improving relative gene expression estimation in scRNA-seq using the Good–Turing estimator
Source: Gigascience. 2025 Oct 8;14:giaf084. doi: 10.1093/gigascience/giaf084 (PMC12569601; doi:10.1093/gigascience/giaf084)
Supplement: giaf084_Supplemental_Files [file giaf084_supplemental_files.zip › pca_dists_supplementary_material.tex]

\begin{tabular}{l|r|r|r|r}
\hline
Method & Slope & Sum of absolute Residuals & Intercept & Sum of absolute Errors\\
\hline
ML & 1.529 & 1511.317 & 0.955 & 3258.049\\
\hline
GT & 1.302 & 1263.276 & -0.408 & 2093.645\\
\hline
\end{tabular}
